# Supplementary material for: (3Z)-3-[(Z)-2-(2-Oxoindolin-3-yl­idene)hydrazin-1-yl­idene]indolin-2-one 0.17-hydrate
Source: Acta Crystallogr Sect E Struct Rep Online. 2014 May 31;70(Pt 6):o721. doi: 10.1107/S1600536814011805 (PMC4051016; doi:10.1107/S1600536814011805)
Supplement: Supplementary file 2 [file e-70-0o721-Isup2.hkl]

# 
# h,k,l, Fc-squared, Fo-squared, sigma(Fo-squared) and status flag 
# 
data_I
_shelx_title ' zy143_0m   R-3' 
_shelx_refln_list_code          4 
_shelx_F_calc_maximum      390.68 
_exptl_crystal_F_000      1369.00 
_reflns_d_resolution_high  0.7700 
 
loop_ 
 _symmetry_equiv_pos_as_xyz 
 'x, y, z' 
 '-y, x-y, z' 
 '-x+y, -x, z' 
 'x+2/3, y+1/3, z+1/3' 
 '-y+2/3, x-y+1/3, z+1/3' 
 '-x+y+2/3, -x+1/3, z+1/3' 
 'x+1/3, y+2/3, z+2/3' 
 '-y+1/3, x-y+2/3, z+2/3' 
 '-x+y+1/3, -x+2/3, z+2/3' 
 '-x, -y, -z' 
 'y, -x+y, -z' 
 'x-y, x, -z' 
 '-x+2/3, -y+1/3, -z+1/3' 
 'y+2/3, -x+y+1/3, -z+1/3' 
 'x-y+2/3, x+1/3, -z+1/3' 
 '-x+1/3, -y+2/3, -z+2/3' 
 'y+1/3, -x+y+2/3, -z+2/3' 
 'x-y+1/3, x+2/3, -z+2/3' 
 
_cell_length_a    24.8699 
_cell_length_b    24.8699 
_cell_length_c     5.6603 
_cell_angle_alpha  90.000 
_cell_angle_beta   90.000 
_cell_angle_gamma 120.000 
 
_shelx_F_squared_multiplier     1.000 
 
loop_ 
 _refln_index_h 
 _refln_index_k 
 _refln_index_l 
 _refln_F_squared_calc 
 _refln_F_squared_meas 
 _refln_F_squared_sigma 
 _refln_observed_status 
  -1   2   0    30102.67    25590.51    306.35 o 
   0   3   0     5246.40     4383.11     35.11 o 
  -2   4   0     2533.71     3207.25     24.42 o 
  -4   5   0    28601.74    26922.62    207.14 o 
  -1   5   0     1183.61     1464.51     13.43 o 
  -3   6   0     7842.18     8385.52     61.59 o 
   0   6   0     1813.14     1930.74     17.61 o 
  -5   7   0    23248.99    22910.45    155.45 o 
  -2   7   0     3182.36     3474.26     27.36 o 
  -7   8   0      709.95     1038.41     10.50 o 
  -4   8   0     9655.75     9393.71     69.36 o 
  -1   8   0     3538.59     3782.75     30.32 o 
  -6   9   0      880.87      846.65      8.63 o 
  -3   9   0     3001.52     2733.38     21.53 o 
   0   9   0     7254.48     7232.70     59.47 o 
  -8  10   0      834.54      752.51      8.34 o 
  -5  10   0        2.37        9.27      1.54 o 
  -2  10   0     8346.62     8239.16     62.30 o 
 -10  11   0      138.03      184.07      4.39 o 
  -7  11   0     6852.12     7022.65     50.99 o 
  -4  11   0      877.78      997.89     11.73 o 
  -1  11   0       13.84       17.42      3.74 o 
  -9  12   0     5236.69     5466.67     41.09 o 
  -6  12   0     3051.87     3078.70     37.82 o 
  -3  12   0      195.92      240.41      4.76 o 
   0  12   0      836.20     1006.39     11.11 o 
 -11  13   0      218.89      201.92      4.67 o 
  -8  13   0      522.19      586.04      7.77 o 
  -5  13   0     4011.10     4216.07     47.36 o 
  -2  13   0     5282.41     5194.79     42.21 o 
 -13  14   0     2739.32     2628.78     24.49 o 
 -10  14   0      415.65      431.01      7.25 o 
  -7  14   0      878.06      810.06      9.67 o 
  -4  14   0      220.28      297.24      5.67 o 
  -1  14   0     3887.52     4061.97     37.52 o 
 -12  15   0        1.39       11.12      2.16 o 
  -9  15   0     2164.86     2325.25     20.76 o 
  -6  15   0     9505.56     9479.57    123.03 o 
  -3  15   0      133.74      116.23      3.98 o 
   0  15   0     1657.13     1545.29     17.11 o 
 -14  16   0        7.18       22.41      2.89 o 
 -11  16   0     4228.64     4598.55     36.71 o 
  -8  16   0     1439.83     1543.51     15.61 o 
  -5  16   0      545.98      492.52      7.79 o 
  -2  16   0     2812.80     2816.01     31.52 o 
 -16  17   0      695.23      687.53     12.64 o 
 -13  17   0      439.97      406.97      7.33 o 
 -10  17   0     3498.09     3585.01     30.10 o 
  -7  17   0        0.00        0.73      2.11 o 
  -4  17   0        9.82       23.25      2.93 o 
  -1  17   0      507.04      471.23     10.71 o 
 -15  18   0     5071.13     5192.82     44.43 o 
 -12  18   0        4.62        6.40      2.39 o 
  -9  18   0      860.67      848.78     11.73 o 
  -6  18   0        2.22       -0.62      2.22 o 
  -3  18   0     1504.05     1359.26     16.41 o 
   0  18   0      209.78      174.24      6.52 o 
 -17  19   0      177.69      208.40      7.02 o 
 -14  19   0      541.76      530.30      9.44 o 
 -11  19   0        0.44        0.50      2.36 o 
  -8  19   0      224.73      233.76      6.45 o 
  -5  19   0       66.31       45.36      3.69 o 
  -2  19   0      760.61      675.79     12.20 o 
 -19  20   0      416.72      419.98     16.51 o 
 -16  20   0      122.33      138.05      5.94 o 
 -13  20   0     1472.29     1515.89     20.01 o 
 -10  20   0      410.55      449.79     13.14 o 
  -7  20   0      267.50      251.91      6.95 o 
  -4  20   0      225.40      240.25      7.47 o 
  -1  20   0     2638.33     2486.47     30.72 o 
 -18  21   0      212.87      226.23     10.37 o 
 -15  21   0        0.00       23.26      9.55 o 
 -12  21   0      782.30      760.19     13.22 o 
  -9  21   0      879.04      869.63     15.42 o 
  -6  21   0      102.50       92.62      7.83 o 
  -3  21   0      452.96      432.19     11.03 o 
   0  21   0       60.60       73.19      6.15 o 
 -20  22   0      168.37      194.30      9.36 o 
 -17  22   0     2832.40     2694.56     33.19 o 
 -14  22   0     4383.51     4297.88     42.70 o 
 -11  22   0      437.41      453.18     24.58 o 
  -8  22   0      361.84      322.90      9.95 o 
  -5  22   0      242.39      265.11      9.88 o 
  -2  22   0       70.46       67.41      7.37 o 
 -22  23   0       58.50       30.48      6.27 o 
 -19  23   0     2570.60     2501.72     36.26 o 
 -16  23   0      146.48      155.10      8.55 o 
 -13  23   0       74.38       88.88      6.32 o 
 -10  23   0     1541.89     1526.79     22.59 o 
  -7  23   0      538.42      623.80     21.91 o 
  -4  23   0       43.12       24.82      5.27 o 
  -1  23   0      238.13      213.43     11.38 o 
 -21  24   0      517.94      507.36     17.11 o 
 -18  24   0      598.15      614.67     17.95 o 
 -15  24   0       38.66       53.51      6.29 o 
 -12  24   0      108.12      103.31      6.63 o 
  -9  24   0       56.18       64.73      5.86 o 
  -6  24   0      142.95      113.37      8.04 o 
  -3  24   0       80.08       84.13      8.34 o 
   0  24   0       10.96       27.84     12.75 o 
 -23  25   0      318.90      294.59     26.85 o 
 -20  25   0      115.33      151.29     10.55 o 
 -17  25   0        1.23       -4.00      4.00 o 
 -14  25   0       18.72       25.44      5.39 o 
 -11  25   0        7.57        7.38      6.61 o 
  -8  25   0       21.30       13.49      5.18 o 
  -5  25   0      354.86      307.41     11.83 o 
  -2  25   0      331.15      340.42     14.39 o 
 -25  26   0       11.01        6.08      7.24 o 
 -22  26   0       51.13       47.44      8.14 o 
 -19  26   0      190.86      183.05     11.26 o 
 -16  26   0        9.56       11.36      5.04 o 
 -13  26   0      401.95      400.05     18.94 o 
 -10  26   0       26.07       15.77      5.45 o 
  -7  26   0      372.71      410.41     13.43 o 
  -4  26   0      265.75      269.94     17.75 o 
  -1  26   0      336.74      370.49     18.65 o 
 -24  27   0        5.55        8.21      7.13 o 
 -21  27   0       15.52        7.03      6.09 o 
 -18  27   0       29.66       35.78      7.03 o 
 -15  27   0        1.13        7.44      5.11 o 
 -12  27   0     1777.54     1875.27     31.00 o 
  -9  27   0      791.08      913.01     20.94 o 
  -6  27   0        0.99       -0.21      5.11 o 
  -3  27   0       53.22       22.78      6.93 o 
   0  27   0       80.68       89.29     13.18 o 
 -26  28   0       53.42       42.16     10.32 o 
 -23  28   0        7.93        0.07      6.56 o 
 -20  28   0        3.61       -0.27      5.64 o 
 -17  28   0        5.07        2.30      5.80 o 
 -14  28   0      217.63      186.21     14.29 o 
 -11  28   0       25.68       16.04      5.97 o 
  -8  28   0       54.24       38.86      6.91 o 
  -5  28   0       20.63       23.79      7.12 o 
  -2  28   0       66.82       79.86     11.86 o 
 -25  29   0       64.31       96.67     12.17 o 
 -22  29   0       35.54       60.50     16.87 o 
 -19  29   0      191.67      177.47     12.10 o 
 -16  29   0      105.38       86.03      9.09 o 
 -13  29   0       61.45       60.64      8.94 o 
 -10  29   0       21.02       14.13      6.27 o 
  -7  29   0        2.26        6.62      6.11 o 
  -4  29   0       43.35       43.85     10.45 o 
 -24  30   0        9.98       17.60      8.77 o 
 -21  30   0       11.28       21.32      7.37 o 
 -18  30   0        3.26        4.07      6.25 o 
 -15  30   0      170.29      186.35     27.55 o 
 -12  30   0      301.13      301.69     17.23 o 
  -9  30   0        0.77        3.36      6.12 o 
  -6  30   0      369.31      353.82     16.89 o 
 -23  31   0      233.48      239.64     14.98 o 
 -20  31   0       44.69       40.62     13.25 o 
 -17  31   0      295.85      343.87     18.83 o 
 -14  31   0        0.24       -7.03      7.03 o 
 -11  31   0      461.75      488.62     18.84 o 
  -8  31   0      433.61      479.28     19.31 o 
 -19  32   0        0.56        5.85      8.32 o 
 -16  32   0      121.71      139.07     13.95 o 
 -13  32   0       55.35       60.08     18.36 o 
  -1   1   1     4817.38     5496.18     41.29 o 
  -3   2   1      875.22     1029.01      9.62 o 
   0   2   1    15122.47    13851.49    107.64 o 
  -5   3   1    11906.54    12996.43     95.33 o 
  -2   3   1      287.43      352.70      4.84 o 
   1   3   1    68368.72    66999.74    945.88 o 
  -7   4   1    40621.11    41502.43    388.93 o 
  -4   4   1    21187.17    21228.85    162.71 o 
  -1   4   1     2503.32     2844.57     23.11 o 
   2   4   1   152630.64   150015.66   1461.60 o 
  -9   5   1     2598.61     2634.98     22.90 o 
  -6   5   1     2624.46     2324.17     20.38 o 
  -3   5   1       64.35      134.82      4.24 o 
   0   5   1    67108.63    65360.20    484.03 o 
   3   5   1     9980.77    10157.28     71.32 o 
 -11   6   1     5553.12     5644.52     45.12 o 
  -8   6   1       74.65       58.76      2.48 o 
  -5   6   1     3044.12     2761.97     24.08 o 
  -2   6   1     1567.73     1754.22     17.78 o 
   1   6   1    11062.25    11725.45     81.64 o 
   4   6   1     3983.21     4015.99     30.79 o 
 -13   7   1        0.60        1.16      1.83 o 
 -10   7   1    22992.34    23627.27    184.66 o 
  -7   7   1     2104.88     1850.62     15.41 o 
  -4   7   1      144.64      140.63      5.09 o 
  -1   7   1    14051.79    15178.20    111.38 o 
   2   7   1     9365.50     9491.47     71.14 o 
   5   7   1        2.27       31.92      3.12 o 
 -15   8   1      458.13      401.64      8.67 o 
 -12   8   1     1500.12     1360.55     14.58 o 
  -9   8   1     4688.07     4872.91     39.07 o 
  -6   8   1     1738.01     1916.25     18.27 o 
  -3   8   1     1313.85     1116.03     12.21 o 
   0   8   1     5771.40     5986.46     43.79 o 
   3   8   1     3277.84     3151.65     26.92 o 
   6   8   1      675.36      632.06      8.24 o 
 -17   9   1      490.75      560.90      9.55 o 
 -14   9   1      330.21      528.21      8.39 o 
 -11   9   1     4173.99     4209.22     35.04 o 
  -8   9   1      391.40      394.84      5.28 o 
  -5   9   1      258.65      245.83      4.69 o 
  -2   9   1    10163.18     9914.56     70.10 o 
   1   9   1     1860.73     2062.81     17.91 o 
   4   9   1     2208.85     2371.63     21.95 o 
   7   9   1     1776.86     1791.34     19.18 o 
 -19  10   1       21.76       22.32      3.31 o 
 -16  10   1      320.33      320.78      7.05 o 
 -13  10   1      236.61      258.36      6.14 o 
 -10  10   1        5.71       11.86      1.59 o 
  -7  10   1     2647.95     2681.93     23.22 o 
  -4  10   1      150.16      175.05      4.23 o 
  -1  10   1      268.01      282.76      4.96 o 
   2  10   1    12610.35    13497.19     95.15 o 
   5  10   1       85.44      113.45      4.05 o 
   8  10   1      147.32      143.63      5.38 o 
 -21  11   1       64.54       98.13      5.36 o 
 -18  11   1     1095.16     1064.58     14.58 o 
 -15  11   1      184.36      148.34      4.78 o 
 -12  11   1       87.24      123.96      4.01 o 
  -9  11   1      142.46      163.50      3.61 o 
  -6  11   1     2612.50     2645.05     21.60 o 
  -3  11   1     1587.40     1575.41     15.50 o 
   0  11   1     3038.65     3299.16     26.85 o 
   3  11   1      122.38      140.23      4.24 o 
   6  11   1     2526.30     2324.46     27.32 o 
   9  11   1        3.56       15.98      3.44 o 
 -23  12   1      650.55      721.53     13.64 o 
 -20  12   1     5932.77     5553.07     48.44 o 
 -17  12   1      877.52      936.16     12.76 o 
 -14  12   1        6.86        2.95      2.04 o 
 -11  12   1     8504.34     9040.64     65.41 o 
  -8  12   1     5406.23     5380.61     40.51 o 
  -5  12   1        8.43       44.43      9.39 o 
  -2  12   1      172.33      285.10      5.28 o 
   1  12   1     2941.23     3013.40     25.52 o 
   4  12   1      291.81      264.68      5.86 o 
   7  12   1     2975.17     2721.49     29.38 o 
  10  12   1     2383.26     2396.10     28.10 o 
 -25  13   1     1403.37     1424.62     28.32 o 
 -22  13   1        1.15        5.28      3.70 o 
 -19  13   1       16.70       14.06      3.10 o 
 -16  13   1     1513.85     1466.45     18.08 o 
 -13  13   1      741.86      655.01      9.44 o 
 -10  13   1     8349.00     8284.03     85.56 o 
  -7  13   1      252.29      247.34      4.77 o 
  -4  13   1     4720.55     4946.84     40.14 o 
  -1  13   1     2116.00     1884.22     17.74 o 
   2  13   1      211.39      195.39      5.06 o 
   5  13   1        2.42        6.17      2.69 o 
   8  13   1      805.20      817.76     16.11 o 
  11  13   1      181.84      179.85      8.34 o 
 -27  14   1        2.34        3.18      5.70 o 
 -24  14   1      189.28      166.17      8.19 o 
 -21  14   1     1014.44      966.46     15.81 o 
 -18  14   1        7.11        4.81      2.70 o 
 -15  14   1     4441.16     4752.41     44.09 o 
 -12  14   1     1034.85     1104.82     11.99 o 
  -9  14   1      529.43      583.39      8.20 o 
  -6  14   1      166.86      161.53      4.14 o 
  -3  14   1     1296.23     1249.23     13.23 o 
   0  14   1      203.34      283.36      6.03 o 
   3  14   1       16.32       21.87      2.67 o 
   6  14   1     1284.54     1274.51     18.18 o 
   9  14   1     4957.94     4709.28     62.80 o 
  12  14   1        2.56        0.94      5.50 o 
 -29  15   1       33.03       33.88      7.87 o 
 -26  15   1      317.72      296.15     11.89 o 
 -23  15   1      197.81      183.00      7.71 o 
 -20  15   1      745.51      780.73     13.77 o 
 -17  15   1        1.02       -2.55      2.55 o 
 -14  15   1       86.15       73.53      4.32 o 
 -11  15   1     3017.53     3338.74     32.07 o 
  -8  15   1      204.80      166.12      4.35 o 
  -5  15   1     6242.67     6254.57     50.16 o 
  -2  15   1      753.53      637.89      9.02 o 
   1  15   1       93.99      113.48      4.72 o 
   4  15   1     1199.79     1192.28     17.29 o 
   7  15   1        0.54        5.79      3.95 o 
  10  15   1      257.84      264.31     11.11 o 
  13  15   1       26.12       20.27     13.45 o 
 -31  16   1       87.81       66.61     11.28 o 
 -28  16   1        5.77       -2.73      5.80 o 
 -25  16   1       15.10        4.00      4.93 o 
 -22  16   1      296.85      336.86      9.52 o 
 -19  16   1      109.62      135.53      6.18 o 
 -16  16   1     1663.36     1629.93     20.18 o 
 -13  16   1      404.36      382.57      9.45 o 
 -10  16   1      883.76      881.93     11.65 o 
  -7  16   1     1089.76     1164.61     13.76 o 
  -4  16   1     1087.25     1052.67     15.55 o 
  -1  16   1      548.11      532.65      9.28 o 
   2  16   1       50.53       36.21      3.97 o 
   5  16   1        1.31        0.82      3.31 o 
   8  16   1      266.42      252.86     10.59 o 
  11  16   1        8.29        5.76      6.58 o 
  14  16   1       63.86       74.61     12.48 o 
 -30  17   1        0.14        4.12      6.65 o 
 -27  17   1      339.88      335.33     12.78 o 
 -24  17   1        6.86       -2.13      4.32 o 
 -21  17   1      360.66      325.50     10.10 o 
 -18  17   1        1.71        8.66      3.24 o 
 -15  17   1      403.11      352.67     14.88 o 
 -12  17   1      161.59      155.41      6.69 o 
  -9  17   1     2153.70     2239.37     24.38 o 
  -6  17   1     3107.17     2988.20     30.31 o 
  -3  17   1     1390.76     1495.70     18.42 o 
   0  17   1        9.51        4.87      2.78 o 
   3  17   1      432.89      356.08      9.54 o 
   6  17   1        4.24       -0.26      4.22 o 
   9  17   1       45.50       44.75      6.33 o 
  12  17   1      200.77      232.75     15.56 o 
 -29  18   1       26.89       14.58      8.72 o 
 -26  18   1     1027.53     1060.98     21.89 o 
 -23  18   1        0.04       -0.14      3.78 o 
 -20  18   1      159.65      165.21      6.97 o 
 -17  18   1      125.90      127.84      5.98 o 
 -14  18   1     1798.06     1817.87     21.69 o 
 -11  18   1        1.11        1.99      2.74 o 
  -8  18   1      144.48      147.67      6.42 o 
  -5  18   1       62.74       90.81      5.17 o 
  -2  18   1      617.72      642.74     11.55 o 
   1  18   1     1998.37     1980.26     24.48 o 
   4  18   1      441.08      468.70     13.33 o 
   7  18   1      349.20      322.82     13.52 o 
  10  18   1      111.85      134.30     10.57 o 
  13  18   1       16.12       11.32      8.85 o 
 -31  19   1      126.95      122.47     11.28 o 
 -28  19   1      441.19      510.99     15.69 o 
 -25  19   1      452.82      441.52     13.80 o 
 -22  19   1       45.82       60.72      5.39 o 
 -19  19   1     1169.88     1153.66     17.35 o 
 -16  19   1      717.19      660.86     13.33 o 
 -13  19   1       34.25       28.29      4.14 o 
 -10  19   1      904.34      881.50     15.07 o 
  -7  19   1      617.24      626.71     11.38 o 
  -4  19   1     2112.20     1964.29     35.41 o 
  -1  19   1     3382.20     3080.56     38.48 o 
   2  19   1      766.25      768.35     19.29 o 
   5  19   1     1031.74     1080.72     21.52 o 
   8  19   1      444.78      480.06     18.99 o 
  11  19   1       12.42       22.12      9.11 o 
 -30  20   1       59.74       56.84      9.12 o 
 -27  20   1      417.00      465.39     20.90 o 
 -24  20   1      464.87      487.93     14.79 o 
 -21  20   1       55.65       70.52      5.48 o 
 -18  20   1      295.58      310.59     11.20 o 
 -15  20   1       36.35       28.54      4.47 o 
 -12  20   1       46.75       47.72      4.82 o 
  -9  20   1      759.98      882.95     14.06 o 
  -6  20   1     1206.98     1112.96     17.79 o 
  -3  20   1       52.55       31.16      6.08 o 
   0  20   1      141.29      161.62      9.56 o 
   3  20   1        5.51        4.64      4.88 o 
   6  20   1       19.57       17.92      5.68 o 
   9  20   1        9.20       12.40      6.63 o 
 -29  21   1        8.17       14.57      6.35 o 
 -26  21   1        1.35        1.35      4.43 o 
 -23  21   1      466.75      524.54     14.95 o 
 -20  21   1       97.92       89.32      7.02 o 
 -17  21   1     1093.10      993.21     17.89 o 
 -14  21   1       16.61        7.40      3.78 o 
 -11  21   1      187.63      185.85      7.14 o 
  -8  21   1     4712.38     4523.54     47.90 o 
  -5  21   1      525.65      537.19     15.53 o 
  -2  21   1     1033.34     1012.13     19.69 o 
   1  21   1        1.18       -4.14      4.14 o 
   4  21   1        5.64       13.16      5.59 o 
   7  21   1      281.04      244.75     15.59 o 
  10  21   1       27.19       22.53     17.98 o 
 -31  22   1       73.12       49.66     11.04 o 
 -28  22   1       35.99       39.62      8.56 o 
 -25  22   1      343.52      330.62     14.24 o 
 -22  22   1      106.59      124.73      7.82 o 
 -19  22   1     1805.95     1825.82     26.26 o 
 -16  22   1     1388.56     1454.32     22.34 o 
 -13  22   1       14.44        9.09      4.48 o 
 -10  22   1      637.34      687.21     18.72 o 
  -7  22   1       76.98       53.45      5.35 o 
  -4  22   1       36.64       36.27      4.97 o 
  -1  22   1       86.21      102.06      8.48 o 
   2  22   1      178.00      156.03     10.33 o 
   5  22   1        5.37        4.84      5.78 o 
   8  22   1       97.51      113.51     12.70 o 
 -30  23   1       79.77       83.86     10.39 o 
 -27  23   1      101.03      126.74     11.35 o 
 -24  23   1        0.51        0.60      5.04 o 
 -21  23   1       55.09       53.26      6.10 o 
 -18  23   1       49.08       33.02      6.52 o 
 -15  23   1      806.93      815.13     18.21 o 
 -12  23   1      756.62      701.58     17.30 o 
  -9  23   1      616.73      634.97     13.96 o 
  -6  23   1      720.30      652.92     15.45 o 
  -3  23   1        1.61        3.80      4.94 o 
   0  23   1      282.54      300.09     13.46 o 
   3  23   1       15.07        8.77      5.89 o 
   6  23   1        6.11        3.78      7.62 o 
 -29  24   1        3.38        2.24      6.71 o 
 -26  24   1      789.10      878.51     32.00 o 
 -23  24   1     1331.97     1296.45     30.06 o 
 -20  24   1       77.36       87.88      8.00 o 
 -17  24   1      248.65      260.48     11.18 o 
 -14  24   1       24.46       13.89      5.06 o 
 -11  24   1       33.55       32.32      5.78 o 
  -8  24   1       13.04        6.88      4.15 o 
  -5  24   1       38.09       66.87      6.02 o 
  -2  24   1       35.04       60.32      7.84 o 
   1  24   1       36.50       16.51      9.93 o 
   4  24   1      201.17      248.89     16.57 o 
 -28  25   1        5.75        2.83      7.82 o 
 -25  25   1      166.47      171.07     20.79 o 
 -22  25   1        7.36        4.94      6.09 o 
 -19  25   1      313.57      272.68     11.83 o 
 -16  25   1        1.80        7.97      4.68 o 
 -13  25   1     1062.04     1119.26     22.30 o 
 -10  25   1        3.12        9.66      4.39 o 
  -7  25   1      243.76      191.43     14.69 o 
  -4  25   1      173.58      143.35     10.55 o 
  -1  25   1        7.01        4.31      5.53 o 
   2  25   1      269.01      301.57     17.28 o 
 -27  26   1       11.36       19.77      8.59 o 
 -24  26   1      741.30      830.87     23.97 o 
 -21  26   1      165.02      128.92     10.48 o 
 -18  26   1      718.02      741.09     18.83 o 
 -15  26   1       62.69       63.22      7.25 o 
 -12  26   1      834.17      777.07     18.91 o 
  -9  26   1      311.11      307.63     11.93 o 
  -6  26   1      254.66      278.31     13.52 o 
  -3  26   1       16.92       10.62      6.18 o 
   0  26   1       74.54       43.56     12.03 o 
   3  26   1       17.50       31.86     11.15 o 
 -26  27   1      254.32      232.04     32.63 o 
 -23  27   1       89.29       79.76     12.24 o 
 -20  27   1      181.19      158.41     10.16 o 
 -17  27   1     2225.38     2340.16     41.20 o 
 -14  27   1       29.71       41.59      6.63 o 
 -11  27   1       76.72       80.00      7.62 o 
  -8  27   1     1029.18     1065.07     30.98 o 
  -5  27   1      588.00      585.99     19.19 o 
  -2  27   1       48.50       56.23      8.63 o 
   1  27   1       85.17      141.25     14.57 o 
 -25  28   1      193.06      178.04     13.12 o 
 -22  28   1       60.05       62.40      8.90 o 
 -19  28   1       72.81       78.69      8.41 o 
 -16  28   1      112.38      107.18      9.09 o 
 -13  28   1       99.62      103.20      8.77 o 
 -10  28   1       41.39       61.73      8.34 o 
  -7  28   1      440.99      481.16     17.83 o 
  -4  28   1      274.96      282.24     19.86 o 
  -1  28   1       38.98       50.52      9.05 o 
 -24  29   1      245.79      298.90     16.79 o 
 -21  29   1        0.71        3.81      6.28 o 
 -18  29   1       33.87       31.22      7.21 o 
 -15  29   1       11.89       11.49      5.87 o 
 -12  29   1       15.13       23.14      6.41 o 
  -9  29   1        5.39       -1.69      5.88 o 
  -6  29   1        7.67        8.94      6.86 o 
  -3  29   1      151.86      190.90     13.49 o 
 -23  30   1       34.84       40.96      8.76 o 
 -20  30   1       17.72       18.63      7.29 o 
 -17  30   1       45.55       43.23      7.58 o 
 -14  30   1       90.76       98.72      9.68 o 
 -11  30   1       39.18       29.60      7.78 o 
  -8  30   1       24.11       28.04      9.27 o 
 -22  31   1       53.31       64.02      9.86 o 
 -19  31   1      131.19      154.51     12.14 o 
 -16  31   1        0.47        7.04      6.25 o 
 -13  31   1       11.19       15.98      7.49 o 
 -10  31   1      132.25      153.34     14.62 o 
   0   1   2       98.37       84.11      4.62 o 
  -2   2   2       16.66       14.44      1.88 o 
   1   2   2      703.33      692.06      8.30 o 
  -4   3   2       54.98       35.19      2.22 o 
  -1   3   2      521.04      571.44      9.75 o 
   2   3   2    42727.11    45005.21    304.51 o 
  -6   4   2       42.76       39.67      3.45 o 
  -3   4   2     6270.56     6312.62     49.57 o 
   0   4   2      117.83      166.66      4.89 o 
   3   4   2     2254.38     2136.83     19.80 o 
  -8   5   2     2834.59     3018.59     24.77 o 
  -5   5   2     5472.66     5622.56     42.07 o 
  -2   5   2     6888.85     6655.38     55.86 o 
   1   5   2     4136.04     4262.58     32.96 o 
   4   5   2      347.75      323.52      5.90 o 
 -10   6   2      565.37      666.16     10.21 o 
  -7   6   2        2.05        2.36      2.60 o 
  -4   6   2    16923.32    16645.66    115.61 o 
  -1   6   2     5582.00     5451.81     40.91 o 
   2   6   2     1244.80     1400.68     13.62 o 
   5   6   2    13066.56    13878.65     98.27 o 
 -12   7   2      310.21      336.24     10.15 o 
  -9   7   2     2213.35     2554.55     23.65 o 
  -6   7   2      527.82      641.49      8.65 o 
  -3   7   2     1256.19     1298.15     14.63 o 
   0   7   2       72.87       86.99      3.48 o 
   3   7   2     9173.22     9082.10     66.05 o 
   6   7   2     5670.53     5895.73     48.91 o 
 -14   8   2      461.73      459.90      9.38 o 
 -11   8   2     1765.41     2025.14     20.23 o 
  -8   8   2     2203.82     2425.30     20.59 o 
  -5   8   2     5547.13     5411.76     43.52 o 
  -2   8   2     2785.27     2951.37     26.28 o 
   1   8   2     7383.58     8403.33     64.83 o 
   4   8   2    20160.90    19539.10    136.35 o 
   7   8   2      145.85      150.60      5.31 o 
 -16   9   2     1398.78     1413.60     16.96 o 
 -13   9   2     2694.07     2669.22     25.57 o 
 -10   9   2      133.53      116.35      3.97 o 
  -7   9   2      597.32      717.25     10.51 o 
  -4   9   2     1246.64     1308.97     16.90 o 
  -1   9   2      275.34      305.37      6.13 o 
   2   9   2    16854.39    16944.72    125.57 o 
   5   9   2      628.25      707.75     11.17 o 
   8   9   2      224.90      183.35      7.76 o 
 -18  10   2     1926.17     1818.23     22.58 o 
 -15  10   2      293.49      271.32      6.68 o 
 -12  10   2     1683.87     1821.08     18.97 o 
  -9  10   2     2315.96     2330.84     21.86 o 
  -6  10   2      396.95      365.73      6.18 o 
  -3  10   2     3461.61     3547.38     30.95 o 
   0  10   2      200.07      215.15      5.43 o 
   3  10   2     3434.06     3359.14     28.43 o 
   6  10   2       34.61       40.76      4.06 o 
   9  10   2      155.65      147.44      7.87 o 
 -20  11   2      321.66      292.93      8.89 o 
 -17  11   2     2248.45     2062.85     24.35 o 
 -14  11   2      644.84      718.22     11.99 o 
 -11  11   2      125.23      104.36      4.81 o 
  -8  11   2        2.25        7.34      2.01 o 
  -5  11   2    14507.52    14487.27    116.85 o 
  -2  11   2      477.66      479.07      7.87 o 
   1  11   2     6548.02     6631.05     54.16 o 
   4  11   2      100.42      105.33      5.30 o 
   7  11   2     1245.78     1198.20     18.55 o 
  10  11   2       28.94       39.08      5.58 o 
 -22  12   2     1257.57     1141.86     20.75 o 
 -19  12   2     2524.75     2293.31     29.45 o 
 -16  12   2      384.51      427.80     10.24 o 
 -13  12   2      135.54       92.08      5.54 o 
 -10  12   2      401.28      380.61      7.06 o 
  -7  12   2      109.98      102.67      4.80 o 
  -4  12   2      208.67      189.77      4.86 o 
  -1  12   2      346.51      319.83      6.77 o 
   2  12   2      817.73      778.32     11.38 o 
   5  12   2     2958.24     2844.06     33.62 o 
   8  12   2     3428.12     3478.74     37.15 o 
  11  12   2      458.26      398.08     12.11 o 
 -24  13   2     1104.54     1149.00     20.91 o 
 -21  13   2     3710.74     3485.33     37.62 o 
 -18  13   2       28.22       39.70      4.38 o 
 -15  13   2       33.05       31.50      3.86 o 
 -12  13   2     2006.29     2121.72     23.71 o 
  -9  13   2      198.18      177.70      4.83 o 
  -6  13   2     3592.12     3639.30     35.17 o 
  -3  13   2     1146.73     1312.40     15.21 o 
   0  13   2     1253.40     1089.23     13.96 o 
   3  13   2      618.24      609.68     11.62 o 
   6  13   2      205.28      216.30      8.49 o 
   9  13   2        7.95       10.15      4.58 o 
  12  13   2       46.73       34.77      5.99 o 
 -26  14   2       67.51       59.41      8.02 o 
 -23  14   2      147.73      156.58      8.46 o 
 -20  14   2     1933.05     1877.99     24.18 o 
 -17  14   2     2343.00     2335.64     26.96 o 
 -14  14   2       65.53       73.10      4.57 o 
 -11  14   2        1.25        5.15      4.41 o 
  -8  14   2      614.36      613.55     11.25 o 
  -5  14   2      163.37      171.81      6.50 o 
  -2  14   2      435.37      437.96      9.14 o 
   1  14   2     1714.67     1648.39     20.70 o 
   4  14   2     4690.62     4554.65     55.53 o 
   7  14   2     1819.79     1865.59     24.43 o 
  10  14   2       74.88       54.71      7.72 o 
  13  14   2      109.97      106.96     10.22 o 
 -28  15   2       39.85       35.44      7.15 o 
 -25  15   2      205.18      201.14      9.74 o 
 -22  15   2       35.23       26.04      4.46 o 
 -19  15   2      314.98      279.89      8.78 o 
 -16  15   2      102.51      111.11      5.67 o 
 -13  15   2      402.63      408.37     10.50 o 
 -10  15   2      717.80      722.28     13.61 o 
  -7  15   2      709.33      754.36     13.08 o 
  -4  15   2      400.01      435.81      9.21 o 
  -1  15   2      403.58      401.56      9.14 o 
   2  15   2      266.03      289.53      8.40 o 
   5  15   2      103.41      107.17      8.78 o 
   8  15   2       22.54       29.93      6.21 o 
  11  15   2       74.69       74.72      7.80 o 
  14  15   2        3.07       -2.57      7.16 o 
 -30  16   2        0.02       -6.82      6.82 o 
 -27  16   2        0.74       -4.91      5.07 o 
 -24  16   2        1.50       -0.21      4.06 o 
 -21  16   2        0.14        3.80      3.65 o 
 -18  16   2      226.62      215.43      7.86 o 
 -15  16   2       82.46       89.32      6.19 o 
 -12  16   2      617.18      590.26     12.56 o 
  -9  16   2      150.84      171.90      7.85 o 
  -6  16   2        2.16       -1.21      2.67 o 
  -3  16   2     1146.39     1090.03     15.82 o 
   0  16   2       68.23       69.28      5.43 o 
   3  16   2     3022.39     2798.13     34.61 o 
   6  16   2       22.08       35.79      5.29 o 
   9  16   2        1.80        2.52      5.15 o 
  12  16   2       11.83        6.80      7.43 o 
  15  16   2       44.42       13.37      9.33 o 
 -29  17   2       75.50       68.01      9.54 o 
 -26  17   2      155.84      151.19      9.15 o 
 -23  17   2      517.66      567.53     20.80 o 
 -20  17   2     3839.65     3734.05     50.72 o 
 -17  17   2     1272.18     1248.43     20.37 o 
 -14  17   2     1069.29     1042.37     17.79 o 
 -11  17   2     4861.71     4812.11     50.50 o 
  -8  17   2     1848.54     1750.74     22.99 o 
  -5  17   2     1186.18     1163.47     16.67 o 
  -2  17   2       88.14       78.31      5.14 o 
   1  17   2       69.88       66.96      6.99 o 
   4  17   2        0.47        1.48      4.01 o 
   7  17   2       20.18       20.33      4.91 o 
  10  17   2        6.85       -0.55      5.42 o 
  13  17   2       21.50       19.69      9.42 o 
 -28  18   2       47.68       51.16     10.34 o 
 -25  18   2      142.96      165.30     19.39 o 
 -22  18   2       11.06        6.03      4.62 o 
 -19  18   2     3119.39     3028.18     37.33 o 
 -16  18   2      301.19      302.87      9.92 o 
 -13  18   2        0.04        6.45      3.66 o 
 -10  18   2     1366.19     1280.61     19.98 o 
  -7  18   2      275.63      279.83      8.64 o 
  -4  18   2      870.75      788.20     13.67 o 
  -1  18   2      702.42      702.26     14.96 o 
   2  18   2      552.36      553.69     13.55 o 
   5  18   2       35.72       26.15      5.46 o 
   8  18   2       23.22       16.93      6.80 o 
  11  18   2      207.57      229.45     15.61 o 
 -30  19   2        8.39        9.05      9.19 o 
 -27  19   2       37.23       53.32      8.77 o 
 -24  19   2      114.74      107.55      7.81 o 
 -21  19   2       33.29       49.78      5.93 o 
 -18  19   2       43.67       41.92      6.40 o 
 -15  19   2       80.74       65.87      8.46 o 
 -12  19   2      319.72      289.35     10.46 o 
  -9  19   2     3765.41     3711.16     37.93 o 
  -6  19   2       29.39       24.79      3.91 o 
  -3  19   2       13.33        9.95      3.58 o 
   0  19   2      288.56      281.17      9.98 o 
   3  19   2        0.70        8.15      4.38 o 
   6  19   2       17.83       16.94      6.21 o 
   9  19   2       76.67       75.45     12.25 o 
 -29  20   2        1.50        3.83      8.59 o 
 -26  20   2       17.73       14.02      5.51 o 
 -23  20   2      272.48      295.21     11.11 o 
 -20  20   2      334.04      354.94     11.48 o 
 -17  20   2       48.02       38.09      6.82 o 
 -14  20   2      337.22      365.28     10.86 o 
 -11  20   2       12.93       11.17      4.24 o 
  -8  20   2      907.05      836.89     16.17 o 
  -5  20   2     2314.10     2142.75     28.02 o 
  -2  20   2      421.30      382.97     11.42 o 
   1  20   2        0.01       -3.85      3.85 o 
   4  20   2       27.99       32.24      7.60 o 
   7  20   2       33.91       27.98      8.65 o 
  10  20   2      105.99      164.75     26.77 o 
 -28  21   2       21.54       11.03      8.27 o 
 -25  21   2       25.22       21.68      5.94 o 
 -22  21   2      109.66      124.27      8.16 o 
 -19  21   2      590.12      598.91     16.67 o 
 -16  21   2      496.66      498.22     13.03 o 
 -13  21   2     2902.32     2898.51     39.97 o 
 -10  21   2     1259.45     1190.21     20.09 o 
  -7  21   2      139.10      119.89      8.03 o 
  -4  21   2     1865.82     1783.66     26.05 o 
  -1  21   2     1194.02     1140.61     22.34 o 
   2  21   2        0.59       -0.86      4.62 o 
   5  21   2      282.91      355.78     15.13 o 
   8  21   2      273.67      305.16     17.62 o 
 -27  22   2      189.17      197.46     11.65 o 
 -24  22   2       38.95       41.03      6.28 o 
 -21  22   2      112.85      125.71      8.21 o 
 -18  22   2      329.86      328.81     11.32 o 
 -15  22   2      777.04      765.68     18.15 o 
 -12  22   2      280.57      295.03     11.41 o 
  -9  22   2        0.00       -3.67      3.67 o 
  -6  22   2        3.14       -2.10      3.55 o 
  -3  22   2     1038.55      973.08     22.81 o 
   0  22   2        4.01        8.27      5.33 o 
   3  22   2      258.96      276.60     13.81 o 
   6  22   2       43.79       64.39      9.55 o 
 -29  23   2        0.20        7.57     10.73 o 
 -26  23   2        2.44       10.99      6.46 o 
 -23  23   2      263.58      248.74     11.31 o 
 -20  23   2      151.12      158.87     14.98 o 
 -17  23   2        1.50        0.16      4.25 o 
 -14  23   2     3366.11     3346.97     40.94 o 
 -11  23   2      156.50      147.31      8.07 o 
  -8  23   2       61.84       60.43      7.44 o 
  -5  23   2       10.46        2.17      5.20 o 
  -2  23   2      671.87      624.04     25.01 o 
   1  23   2      508.92      477.40     17.16 o 
   4  23   2       10.40        3.91      6.26 o 
 -28  24   2       10.51        7.69      8.72 o 
 -25  24   2      152.82      154.12     10.88 o 
 -22  24   2      323.89      338.44     12.15 o 
 -19  24   2       24.16       21.92      5.72 o 
 -16  24   2      651.18      674.19     17.29 o 
 -13  24   2       57.41       58.90      7.06 o 
 -10  24   2      138.99      124.36      8.54 o 
  -7  24   2      471.41      416.04     11.96 o 
  -4  24   2       21.43       13.64      6.12 o 
  -1  24   2      185.79      185.20     11.73 o 
   2  24   2      250.65      249.46     14.02 o 
   5  24   2      218.16      257.24     22.28 o 
 -27  25   2       21.62       20.87      9.48 o 
 -24  25   2      117.89       87.83      8.23 o 
 -21  25   2      413.95      467.57     14.10 o 
 -18  25   2        1.81        1.52      4.74 o 
 -15  25   2      842.37      862.87     20.35 o 
 -12  25   2      164.74      144.30      9.50 o 
  -9  25   2      224.21      208.77     10.64 o 
  -6  25   2       85.85       95.98      9.09 o 
  -3  25   2       19.69       22.88      7.08 o 
   0  25   2       32.20       41.17      8.24 o 
   3  25   2      206.74      240.66     14.46 o 
 -26  26   2       20.29       16.24      6.94 o 
 -23  26   2       23.05       21.72      6.96 o 
 -20  26   2      350.69      371.95     14.52 o 
 -17  26   2      100.40      121.91      9.27 o 
 -14  26   2     1452.15     1458.80     27.78 o 
 -11  26   2       42.64       57.89      7.47 o 
  -8  26   2      492.35      534.11     18.38 o 
  -5  26   2       21.31       33.35      9.32 o 
  -2  26   2      243.87      299.08     14.91 o 
   1  26   2       13.04        8.40      7.23 o 
 -25  27   2      169.79      141.00     12.32 o 
 -22  27   2       83.87       66.37      8.43 o 
 -19  27   2      254.41      253.20     15.22 o 
 -16  27   2       64.28       55.45      7.69 o 
 -13  27   2       11.83       15.63      5.90 o 
 -10  27   2      161.27      160.63     14.70 o 
  -7  27   2       75.42       62.73      9.03 o 
  -4  27   2       52.03       40.56      8.28 o 
  -1  27   2        1.17       -1.14      6.71 o 
 -24  28   2        1.18       -0.62      6.45 o 
 -21  28   2      621.90      652.80     19.49 o 
 -18  28   2      672.49      673.20     19.18 o 
 -15  28   2        6.01       18.25      6.03 o 
 -12  28   2       31.13       40.77      7.16 o 
  -9  28   2       97.01       87.08      9.98 o 
  -6  28   2       13.78       24.16     13.86 o 
  -3  28   2      126.59      167.27     14.63 o 
 -23  29   2       22.32       21.23      7.09 o 
 -20  29   2       22.38       15.64      6.56 o 
 -17  29   2      157.06      126.54     10.12 o 
 -14  29   2       26.58       40.86      7.72 o 
 -11  29   2       99.37      107.63      9.65 o 
  -8  29   2      170.41      195.66     17.10 o 
  -5  29   2       11.89       30.37      9.32 o 
 -19  30   2        4.82       10.85      6.40 o 
 -16  30   2       10.42       -1.32      5.71 o 
 -13  30   2       74.32       82.20      9.05 o 
 -10  30   2      186.75      234.31     14.56 o 
 -15  31   2      184.97      168.45     11.75 o 
   0   0   3    19125.59    19907.17    291.54 o 
   1   1   3      687.45      712.94      9.88 o 
  -1   2   3     6348.56     6237.73     54.92 o 
   2   2   3      198.35      133.02      4.39 o 
  -3   3   3      201.59      239.22      5.67 o 
   0   3   3        0.00       -1.68      1.68 o 
   3   3   3     3408.33     3908.89     32.51 o 
  -5   4   3       80.78      105.49      4.03 o 
  -2   4   3     1302.54     1237.98     14.71 o 
   1   4   3      833.92      932.79     13.51 o 
   4   4   3      328.15      319.69      8.05 o 
  -7   5   3     4989.71     5230.27     41.52 o 
  -4   5   3      672.01      718.85     10.52 o 
  -1   5   3     5568.11     5411.86     45.37 o 
   2   5   3      832.23      915.04     12.88 o 
   5   5   3      305.54      326.20      6.55 o 
  -9   6   3     1408.06     1334.48     17.72 o 
  -6   6   3      771.97      871.18     10.98 o 
  -3   6   3     2742.84     2854.38     25.18 o 
   0   6   3      596.49      623.89     11.36 o 
   3   6   3     4516.28     4632.94     39.88 o 
   6   6   3      999.24     1049.90     14.05 o 
 -11   7   3       46.81       46.61      3.54 o 
  -8   7   3     1040.27      967.50     12.35 o 
  -5   7   3     9039.34     8778.60     69.60 o 
  -2   7   3     2450.43     2719.70     30.30 o 
   1   7   3        5.70        2.92      2.30 o 
   4   7   3     3283.30     3328.09     37.13 o 
   7   7   3      128.66      169.06      9.87 o 
 -13   8   3      275.47      294.80      8.05 o 
 -10   8   3      465.45      357.77      8.93 o 
  -7   8   3     1777.05     1766.82     17.48 o 
  -4   8   3      709.67      689.10     20.23 o 
  -1   8   3      577.31      616.17      9.91 o 
   2   8   3      458.94      465.62     11.48 o 
   5   8   3      242.27      284.26      8.18 o 
   8   8   3      249.89      203.29      9.43 o 
 -15   9   3      681.06      636.36     12.14 o 
 -12   9   3      454.50      420.49      9.32 o 
  -9   9   3      725.02      890.96     16.01 o 
  -6   9   3     1387.21     1321.74     17.28 o 
  -3   9   3      298.02      351.24      8.34 o 
   0   9   3      163.09      143.09      7.65 o 
   3   9   3      630.23      568.54     11.06 o 
   6   9   3     2102.54     1933.50     24.07 o 
   9   9   3      866.62      845.54     18.51 o 
 -17  10   3     1584.39     1475.99     22.86 o 
 -14  10   3      543.60      452.43     10.06 o 
 -11  10   3     1033.52      981.34     14.82 o 
  -8  10   3     2884.90     2605.56     29.81 o 
  -5  10   3     2959.12     3034.60     31.47 o 
  -2  10   3     2164.66     2211.64     22.82 o 
   1  10   3      155.21      136.68      5.70 o 
   4  10   3        0.23        4.39      4.14 o 
   7  10   3     8596.54     8141.68     79.80 o 
  10  10   3       15.39        6.84      4.62 o 
 -19  11   3        8.66       12.37      4.73 o 
 -16  11   3     1895.12     1732.15     22.47 o 
 -13  11   3        4.46        3.69      2.93 o 
 -10  11   3     1889.15     1888.99     27.87 o 
  -7  11   3      148.28      125.80      5.57 o 
  -4  11   3        0.83       -1.45      2.56 o 
  -1  11   3      736.51      702.48     12.91 o 
   2  11   3      174.22      215.63      7.42 o 
   5  11   3     2929.22     2807.74     31.75 o 
   8  11   3      132.18      165.00      8.38 o 
  11  11   3      408.30      402.58     12.63 o 
 -21  12   3      205.60      217.96      9.64 o 
 -18  12   3       16.53       23.36      4.90 o 
 -15  12   3      262.44      295.71      9.54 o 
 -12  12   3       85.37       80.80      5.75 o 
  -9  12   3     1942.89     2071.42     29.81 o 
  -6  12   3       54.93       47.27      4.06 o 
  -3  12   3      658.77      598.83     11.46 o 
   0  12   3     2250.77     2185.88     25.71 o 
   3  12   3        0.23        0.29      3.39 o 
   6  12   3      102.95      127.19      6.97 o 
   9  12   3      497.66      551.35     14.24 o 
  12  12   3       49.11       47.42     10.57 o 
 -23  13   3      318.56      355.73     13.57 o 
 -20  13   3      771.11      742.00     16.31 o 
 -17  13   3     2230.53     2186.49     29.43 o 
 -14  13   3       70.23       86.82      6.15 o 
 -11  13   3     2655.39     2595.61     32.26 o 
  -8  13   3      153.02      166.64      8.16 o 
  -5  13   3     2373.05     2207.18     25.65 o 
  -2  13   3      352.59      374.24      9.39 o 
   1  13   3        3.36        0.97      3.63 o 
   4  13   3     2368.23     2364.86     34.49 o 
   7  13   3     1019.81      902.19     17.99 o 
  10  13   3       26.07       39.80      6.32 o 
  13  13   3        8.85        7.77      5.82 o 
 -25  14   3        7.91        4.40      4.96 o 
 -22  14   3      104.72       83.71      8.09 o 
 -19  14   3      223.84      197.81     10.43 o 
 -16  14   3     2014.18     1948.85     27.42 o 
 -13  14   3     1315.23     1377.08     21.54 o 
 -10  14   3      191.43      196.90      8.95 o 
  -7  14   3       26.77        8.82      3.22 o 
  -4  14   3       10.82       13.42      3.53 o 
  -1  14   3      215.45      195.69      8.30 o 
   2  14   3     8299.63     7949.09     86.02 o 
   5  14   3     1145.64     1092.11     21.96 o 
   8  14   3      450.37      430.33     16.31 o 
  11  14   3        3.88        2.70      5.32 o 
  14  14   3      244.36      309.46     15.78 o 
 -27  15   3      133.06      120.57     10.19 o 
 -24  15   3      103.42       73.64      8.43 o 
 -21  15   3       15.54        8.24      5.59 o 
 -18  15   3      737.79      725.46     15.71 o 
 -15  15   3     1305.11     1324.12     21.61 o 
 -12  15   3      712.79      680.36     15.91 o 
  -9  15   3     4448.89     4296.77     51.94 o 
  -6  15   3     2023.18     1959.89     29.07 o 
  -3  15   3     2259.61     2150.34     26.42 o 
   0  15   3      375.32      343.80     10.76 o 
   3  15   3     1478.84     1157.80     22.64 o 
   6  15   3      532.26      447.90     14.69 o 
   9  15   3      219.69      234.08     11.97 o 
  12  15   3      213.38      259.46     15.04 o 
 -29  16   3       15.10       11.12      8.20 o 
 -26  16   3        6.12        1.15      5.94 o 
 -23  16   3      257.82      234.92     11.70 o 
 -20  16   3       13.62        7.93      4.45 o 
 -17  16   3     1205.11     1085.99     19.63 o 
 -14  16   3        2.58        4.32      4.04 o 
 -11  16   3      446.90      407.34     11.44 o 
  -8  16   3     3056.87     2856.26     38.78 o 
  -5  16   3      297.37      318.45      9.11 o 
  -2  16   3      145.27      149.14      7.76 o 
   1  16   3     2630.59     2395.13     32.21 o 
   4  16   3      143.05      148.82      9.13 o 
   7  16   3      292.64      238.76     12.01 o 
  10  16   3       23.12       40.82      8.07 o 
  13  16   3      213.28      275.22     15.90 o 
 -28  17   3       17.98        4.32      6.97 o 
 -25  17   3       40.39       40.25      7.60 o 
 -22  17   3      406.32      346.12     13.47 o 
 -19  17   3     1778.44     1776.83     31.31 o 
 -16  17   3     1547.61     1544.57     24.50 o 
 -13  17   3     1641.71     1602.03     27.02 o 
 -10  17   3      967.94      980.68     19.96 o 
  -7  17   3        8.76        3.29      3.70 o 
  -4  17   3      167.69      177.10      7.44 o 
  -1  17   3     1276.20     1142.43     24.97 o 
   2  17   3      163.98      146.81      9.79 o 
   5  17   3      669.11      654.85     16.06 o 
   8  17   3        4.97        5.89      6.18 o 
  11  17   3      277.12      319.61     21.22 o 
 -27  18   3       89.57       81.42      9.33 o 
 -24  18   3        1.33        7.16      8.19 o 
 -21  18   3        1.59        0.46      4.65 o 
 -18  18   3     1652.58     1508.89     24.69 o 
 -15  18   3     1942.91     1894.64     27.91 o 
 -12  18   3      203.62      199.68     10.47 o 
  -9  18   3       55.76       49.30      6.10 o 
  -6  18   3       53.43       52.92      5.11 o 
  -3  18   3     1128.81     1092.13     19.60 o 
   0  18   3      206.22      235.91      9.90 o 
   3  18   3       46.80       43.29      6.17 o 
   6  18   3      626.39      611.50     17.84 o 
   9  18   3        2.57       23.09      7.43 o 
 -29  19   3        3.09        2.27      9.16 o 
 -26  19   3        5.97       10.69      6.38 o 
 -23  19   3      227.65      222.26     11.85 o 
 -20  19   3      199.86      214.28     10.06 o 
 -17  19   3      200.43      211.72      9.77 o 
 -14  19   3        3.94        0.23      4.47 o 
 -11  19   3      502.70      526.11     13.62 o 
  -8  19   3      309.44      282.06     11.32 o 
  -5  19   3       11.64        6.61      4.01 o 
  -2  19   3      228.33      203.55     15.74 o 
   1  19   3      115.64      120.07     11.01 o 
   4  19   3       58.88       56.26      9.34 o 
   7  19   3        9.85       12.80      6.67 o 
  10  19   3       37.99       34.77     10.69 o 
 -28  20   3      129.25      143.32     11.39 o 
 -25  20   3      110.42      131.01     11.49 o 
 -22  20   3       37.71       23.07      5.83 o 
 -19  20   3       92.29       90.20     11.95 o 
 -16  20   3        3.64        3.87      4.71 o 
 -13  20   3      907.15      926.78     20.52 o 
 -10  20   3      540.05      540.08     13.89 o 
  -7  20   3      959.52      908.39     19.97 o 
  -4  20   3      196.14      185.50     13.92 o 
  -1  20   3        3.44        2.03      4.23 o 
   2  20   3       13.56       36.51      7.60 o 
   5  20   3       45.21       58.96      8.41 o 
   8  20   3       25.41       28.13      9.79 o 
 -27  21   3       25.96       22.62      7.78 o 
 -24  21   3      199.39      160.30     11.92 o 
 -21  21   3        0.57       -0.06      4.79 o 
 -18  21   3     1049.89     1044.97     20.67 o 
 -15  21   3       12.30       20.07      5.48 o 
 -12  21   3      516.34      432.76     13.02 o 
  -9  21   3      926.47      883.98     22.05 o 
  -6  21   3      162.72      181.86     11.37 o 
  -3  21   3       38.05       41.16      6.25 o 
   0  21   3       31.55       38.73      6.33 o 
   3  21   3       45.79       61.44      7.38 o 
   6  21   3      116.49      130.87     13.52 o 
 -26  22   3      232.67      196.12     14.76 o 
 -23  22   3      101.73       93.83      8.27 o 
 -20  22   3        9.56       19.27      5.62 o 
 -17  22   3     3634.06     3521.31     44.33 o 
 -14  22   3     1598.36     1538.52     30.37 o 
 -11  22   3       17.38        5.49      5.29 o 
  -8  22   3        0.37       -4.30      4.30 o 
  -5  22   3      529.24      498.91     23.99 o 
  -2  22   3       21.60       58.60      6.90 o 
   1  22   3       99.60      103.49      8.62 o 
   4  22   3        1.91       -1.31      6.47 o 
 -25  23   3       85.74      108.64     10.35 o 
 -22  23   3      107.26      126.53      9.20 o 
 -19  23   3      590.79      573.68     16.94 o 
 -16  23   3        6.58        5.15      5.14 o 
 -13  23   3      671.32      666.16     20.61 o 
 -10  23   3       15.28        7.96      4.72 o 
  -7  23   3      494.33      477.82     17.50 o 
  -4  23   3      156.47      140.03      9.65 o 
  -1  23   3       35.56       27.36      6.98 o 
   2  23   3        3.70        0.19      5.96 o 
 -24  24   3        0.00       -2.65      5.44 o 
 -21  24   3      124.29      143.62      9.61 o 
 -18  24   3      433.76      451.00     14.21 o 
 -15  24   3       15.76       26.55      6.19 o 
 -12  24   3      100.68      101.12      8.03 o 
  -9  24   3        0.00        1.81      4.30 o 
  -6  24   3       49.28       61.77      8.73 o 
  -3  24   3      393.11      417.73     16.47 o 
   0  24   3        0.92       10.67      6.32 o 
 -26  25   3        5.27        8.49      7.15 o 
 -23  25   3        1.65       -3.49      5.36 o 
 -20  25   3      480.05      594.64     21.13 o 
 -17  25   3        2.45        5.13      5.13 o 
 -14  25   3        0.09       -1.76      4.86 o 
 -11  25   3       38.91       36.43      6.47 o 
  -8  25   3        1.63        9.18      6.45 o 
  -5  25   3       44.95       44.17      9.69 o 
  -2  25   3      469.15      453.87     23.80 o 
   1  25   3        8.37       15.77      7.57 o 
 -25  26   3        4.74        4.31      7.51 o 
 -22  26   3       68.22       72.08      8.30 o 
 -19  26   3       46.47       54.10      7.45 o 
 -16  26   3       93.62       86.40      8.18 o 
 -13  26   3       34.34       28.84      7.12 o 
 -10  26   3       16.73       15.80      6.97 o 
  -7  26   3      118.29      128.41     14.05 o 
  -4  26   3       92.11       93.67     12.30 o 
  -1  26   3        1.16        7.14      7.62 o 
 -21  27   3        6.79        5.49      6.01 o 
 -18  27   3      181.74      187.02     13.47 o 
 -15  27   3       57.15       50.23      7.99 o 
 -12  27   3      101.56      125.78     10.21 o 
  -9  27   3        7.12        4.21      6.78 o 
  -6  27   3        6.65       12.69      7.31 o 
 -20  28   3      119.95      113.85     10.32 o 
 -17  28   3       17.20       11.25      6.97 o 
 -14  28   3      321.30      307.88     14.43 o 
 -11  28   3      304.61      346.64     17.15 o 
  -8  28   3      107.64      113.56     12.54 o 
 -19  29   3        3.68        1.07     10.16 o 
 -16  29   3      139.26      134.63     12.50 o 
 -13  29   3      122.67      119.70     11.62 o 
 -10  29   3       21.87       20.83      8.07 o 
  -1   1   4      842.57      778.25     12.44 o 
  -3   2   4     1022.19     1003.68     14.43 o 
   0   2   4      658.37      681.79     14.28 o 
  -5   3   4      317.37      331.88      8.27 o 
  -2   3   4     2425.71     2409.20     24.00 o 
   1   3   4     2824.56     2821.79     26.98 o 
  -7   4   4      389.51      315.53      7.43 o 
  -4   4   4      183.22      246.44      6.84 o 
  -1   4   4     1848.27     1747.29     37.94 o 
   2   4   4     1512.81     1526.64     17.56 o 
  -9   5   4      483.05      486.33     15.50 o 
  -6   5   4      120.86      141.03      5.34 o 
  -3   5   4     3489.49     3439.97     46.75 o 
   0   5   4       95.31      109.46      5.82 o 
   3   5   4      877.65      863.94     20.21 o 
 -11   6   4     2550.61     2480.49     31.90 o 
  -8   6   4      538.86      509.81     10.94 o 
  -5   6   4       14.44       11.31      3.20 o 
  -2   6   4      264.35      255.25      7.43 o 
   1   6   4      538.61      465.22     13.04 o 
   4   6   4       93.73       74.21      5.39 o 
 -13   7   4      636.57      591.77     13.95 o 
 -10   7   4       17.53       20.91      5.40 o 
  -7   7   4     1938.60     1852.95     23.76 o 
  -4   7   4       58.42       58.98      4.94 o 
  -1   7   4       25.97       27.37      3.72 o 
   2   7   4     1678.03     1712.33     24.29 o 
   5   7   4     3310.41     3010.80     40.21 o 
 -15   8   4        9.82        2.51      4.37 o 
 -12   8   4      821.82      812.82     19.21 o 
  -9   8   4     1635.73     1736.27     27.37 o 
  -6   8   4        2.08       -1.03      3.38 o 
  -3   8   4     3989.76     3789.47     42.84 o 
   0   8   4     1108.96     1086.65     17.22 o 
   3   8   4       25.88       46.61      6.39 o 
   6   8   4      127.86      128.31      8.26 o 
 -17   9   4       36.99       10.89      5.07 o 
 -14   9   4        0.04        7.97      4.92 o 
 -11   9   4      134.06      146.20      9.97 o 
  -8   9   4     1080.14     1026.84     18.26 o 
  -5   9   4       17.68        8.61      4.39 o 
  -2   9   4     1076.18     1044.34     18.34 o 
   1   9   4      422.54      397.36     11.51 o 
   4   9   4     3411.74     3094.32     42.37 o 
   7   9   4     1152.54      993.99     19.02 o 
 -19  10   4        6.44        5.63      5.19 o 
 -16  10   4       69.42       44.03      6.88 o 
 -13  10   4        0.00        3.45      4.63 o 
 -10  10   4      908.94      894.48     18.83 o 
  -7  10   4     3811.04     3727.43     43.30 o 
  -4  10   4     2822.39     2632.84     30.44 o 
  -1  10   4      391.16      405.42     13.21 o 
   2  10   4      106.99      107.16      7.91 o 
   5  10   4     1229.46     1126.52     22.84 o 
   8  10   4       52.54       70.05      6.83 o 
 -21  11   4        0.15       -2.27      5.41 o 
 -18  11   4      289.25      261.24     11.85 o 
 -15  11   4      903.69      940.51     20.75 o 
 -12  11   4       28.80       25.71      4.87 o 
  -9  11   4      216.43      208.40     14.32 o 
  -6  11   4     1329.54     1340.86     22.07 o 
  -3  11   4     3076.52     2945.35     33.34 o 
   0  11   4        0.75        3.47      3.83 o 
   3  11   4     1415.71     1265.68     22.01 o 
   6  11   4     3433.92     3214.52     45.13 o 
   9  11   4       15.89       11.91      6.07 o 
 -23  12   4      141.93      167.35     13.20 o 
 -20  12   4       44.35       26.20      6.42 o 
 -17  12   4      575.33      579.05     16.58 o 
 -14  12   4     2648.35     2436.76     37.02 o 
 -11  12   4      661.44      630.84     18.15 o 
  -8  12   4      498.55      493.59     12.88 o 
  -5  12   4        0.70        1.32      3.56 o 
  -2  12   4       96.28      100.28      6.39 o 
   1  12   4      546.58      523.56     14.89 o 
   4  12   4        9.57        8.43      5.69 o 
   7  12   4       10.46       18.10      6.32 o 
  10  12   4        0.08        0.52      7.05 o 
 -25  13   4       29.72       25.52      9.51 o 
 -22  13   4        1.50       -1.80      5.60 o 
 -19  13   4        3.61       -3.86      5.22 o 
 -16  13   4       15.79       21.84      5.99 o 
 -13  13   4      527.11      496.28     15.36 o 
 -10  13   4       26.80       25.02      5.34 o 
  -7  13   4     1049.98     1075.94     19.86 o 
  -4  13   4     1628.37     1627.99     22.66 o 
  -1  13   4       80.70       75.12      6.45 o 
   2  13   4      388.68      351.09     20.43 o 
   5  13   4      302.43      343.23     13.69 o 
   8  13   4      441.67      333.77     19.44 o 
  11  13   4       95.66       76.52     11.04 o 
 -27  14   4      292.49      372.37     19.01 o 
 -24  14   4       15.80       28.21      7.57 o 
 -21  14   4      105.35      113.90      9.66 o 
 -18  14   4       25.33       11.95      8.16 o 
 -15  14   4     1923.05     1904.57     28.39 o 
 -12  14   4      846.30      803.19     17.05 o 
  -9  14   4      372.49      354.25     12.49 o 
  -6  14   4      259.72      270.30     10.30 o 
  -3  14   4      107.12      128.02      7.64 o 
   0  14   4      299.75      267.32     10.59 o 
   3  14   4      383.88      351.24     12.07 o 
   6  14   4      183.74      153.34     11.52 o 
   9  14   4      919.69      948.22     23.50 o 
  12  14   4       89.91      116.16     12.83 o 
 -26  15   4      401.99      545.66     22.62 o 
 -23  15   4      177.84      153.64     10.89 o 
 -20  15   4      289.59      268.36     12.84 o 
 -17  15   4      922.24     1015.45     32.99 o 
 -14  15   4      255.15      257.28     10.36 o 
 -11  15   4      110.59       85.21      7.53 o 
  -8  15   4      475.10      461.17     13.15 o 
  -5  15   4      243.94      262.36     10.52 o 
  -2  15   4        6.19        7.95      6.55 o 
   1  15   4      335.65      351.12     13.17 o 
   4  15   4        0.44        7.51      5.90 o 
   7  15   4     1051.39     1065.49     31.61 o 
  10  15   4       28.79       30.93      9.65 o 
 -25  16   4      472.40      588.08     24.24 o 
 -22  16   4       28.57       18.12      8.88 o 
 -19  16   4      406.77      357.14     16.76 o 
 -16  16   4        6.39       11.77      5.03 o 
 -13  16   4      484.15      456.21     14.63 o 
 -10  16   4     1995.19     1881.16     31.44 o 
  -7  16   4      802.97      790.56     19.42 o 
  -4  16   4     2297.84     2190.43     30.81 o 
  -1  16   4      235.57      210.49      9.85 o 
   2  16   4       81.01       41.92      6.32 o 
   5  16   4       54.25       38.69      7.56 o 
   8  16   4      243.36      223.77     15.15 o 
 -24  17   4        6.83       -2.25      6.15 o 
 -21  17   4      549.25      519.34     21.04 o 
 -18  17   4      105.73      111.91     10.02 o 
 -15  17   4      133.30      133.10     12.74 o 
 -12  17   4      249.93      229.82     12.63 o 
  -9  17   4      111.19      150.56      9.61 o 
  -6  17   4      198.64      218.48     10.15 o 
  -3  17   4       18.40       24.25      5.50 o 
   0  17   4       22.90       15.93      5.42 o 
   3  17   4       71.07       91.76      8.94 o 
   6  17   4      652.48      566.97     20.16 o 
   9  17   4      210.32      236.08     13.45 o 
 -26  18   4        4.82        6.62      9.14 o 
 -23  18   4       10.80       12.24      7.07 o 
 -20  18   4      122.15      132.09     10.46 o 
 -17  18   4      158.23      174.20      9.69 o 
 -14  18   4      710.40      672.03     16.48 o 
 -11  18   4      945.50      977.14     22.02 o 
  -8  18   4      131.58      120.15     10.16 o 
  -5  18   4       35.53       30.23      9.46 o 
  -2  18   4        0.43       -4.33      4.33 o 
   1  18   4        7.64        3.34      5.15 o 
   4  18   4      768.99      640.61     21.09 o 
   7  18   4      228.38      208.13     12.69 o 
 -25  19   4       28.10       50.43      8.68 o 
 -22  19   4       14.13       31.43      7.66 o 
 -19  19   4      189.73      180.67     11.68 o 
 -16  19   4     1677.36     1738.93     29.42 o 
 -13  19   4      178.46      178.07      9.66 o 
 -10  19   4       35.57       44.13      7.01 o 
  -7  19   4      559.19      515.38     18.76 o 
  -4  19   4        0.05        8.15      5.01 o 
  -1  19   4       52.69       60.13      7.09 o 
   2  19   4       34.16       37.63      7.64 o 
   5  19   4       23.49       19.87      7.35 o 
 -24  20   4        0.02       -6.51      6.51 o 
 -21  20   4        0.25       -1.68      6.06 o 
 -18  20   4      426.66      423.03     14.10 o 
 -15  20   4      942.42     1007.06     21.00 o 
 -12  20   4      447.30      478.13     14.36 o 
  -9  20   4      593.18      541.67     18.83 o 
  -6  20   4        2.69        8.50      5.16 o 
  -3  20   4       29.28       32.18      6.79 o 
   0  20   4       11.40       19.18      6.01 o 
   3  20   4        4.14       -1.00      6.20 o 
 -23  21   4      190.49      232.15     13.49 o 
 -20  21   4       75.86       68.39      7.84 o 
 -17  21   4      753.95      745.88     18.35 o 
 -14  21   4      326.59      349.18     14.30 o 
 -11  21   4       72.01       69.39      7.47 o 
  -8  21   4       13.19       13.51      7.92 o 
  -5  21   4       24.16       19.43      6.53 o 
  -2  21   4       17.04       10.87      6.29 o 
   1  21   4      153.85      167.64     11.73 o 
   4  21   4        2.58       -3.19      6.50 o 
 -22  22   4      183.73      182.60     12.46 o 
 -19  22   4       70.19       88.94      8.46 o 
 -16  22   4      143.15      159.72     10.03 o 
 -13  22   4       73.28       77.22      7.96 o 
 -10  22   4      327.18      345.30     14.25 o 
  -7  22   4       61.59       93.42     10.24 o 
  -4  22   4       24.97       28.46      7.07 o 
  -1  22   4      104.06      105.68      8.96 o 
   2  22   4       78.12       88.45     10.06 o 
 -21  23   4       99.66       96.80      8.85 o 
 -18  23   4        7.65       -0.22      6.79 o 
 -15  23   4       12.44       11.80      5.66 o 
 -12  23   4        3.28        0.57      5.38 o 
  -9  23   4        7.24        3.50      6.21 o 
  -6  23   4      100.60       92.42     10.58 o 
  -3  23   4        0.04        8.11      6.52 o 
   0  23   4      165.56      217.41     11.83 o 
 -20  24   4       80.41       80.84      8.88 o 
 -17  24   4        0.57       -3.83      5.29 o 
 -14  24   4      584.08      590.16     19.79 o 
 -11  24   4       20.73       25.03      6.86 o 
  -8  24   4       63.42       99.82     10.98 o 
  -5  24   4      164.88      190.65     15.17 o 
  -2  24   4       10.25       29.80      7.90 o 
 -19  25   4       79.42       83.85      8.65 o 
 -16  25   4      558.19      547.37     16.62 o 
 -13  25   4      387.00      455.07     15.47 o 
 -10  25   4       44.32       46.76      9.23 o 
  -7  25   4       73.81       85.26     10.63 o 
  -4  25   4       22.73       31.06      8.81 o 
 -18  26   4      177.01      175.42     12.45 o 
 -15  26   4      142.17      154.48     14.80 o 
 -12  26   4        1.25       -5.44      6.16 o 
  -9  26   4       44.01       38.51      7.99 o 
 -14  27   4       38.03       37.25      8.99 o 
   0   1   5      687.50      675.19     12.22 o 
  -2   2   5      521.69      525.22     14.72 o 
   1   2   5     1787.85     1786.49     24.50 o 
  -4   3   5      184.17      156.61      8.51 o 
  -1   3   5       11.33        5.17      4.84 o 
   2   3   5      797.07      829.85     14.68 o 
  -6   4   5      111.31      115.64      8.60 o 
  -3   4   5     1228.36     1244.43     19.65 o 
   0   4   5     4219.25     4189.68     41.28 o 
   3   4   5       35.12       42.25      5.86 o 
  -8   5   5     1871.66     1848.01     31.12 o 
  -5   5   5     1377.51     1383.82     22.93 o 
  -2   5   5      385.68      374.79     12.86 o 
   1   5   5     2342.22     2368.46     32.98 o 
   4   5   5        0.03       -6.75      6.75 o 
 -10   6   5       53.13       49.84      9.67 o 
  -7   6   5     1551.67     1580.97     28.29 o 
  -4   6   5      885.62      868.84     17.88 o 
  -1   6   5      162.34      173.90      9.78 o 
   2   6   5       16.40       10.94      6.76 o 
   5   6   5      339.92      380.99     16.11 o 
 -12   7   5      724.46      671.76     17.94 o 
  -9   7   5      666.01      641.54     20.16 o 
  -6   7   5      406.55      412.23     12.40 o 
  -3   7   5       72.10       97.55      9.37 o 
   0   7   5        1.53        3.49      4.40 o 
   3   7   5      310.29      344.74     13.25 o 
   6   7   5      135.23      135.22     11.61 o 
 -14   8   5      224.21      250.23     12.11 o 
 -11   8   5     1737.45     1658.56     34.12 o 
  -8   8   5       26.05       18.26      6.25 o 
  -5   8   5      231.65      209.94      9.75 o 
  -2   8   5     1000.78     1021.66     18.21 o 
   1   8   5      752.84      706.34     23.52 o 
   4   8   5      370.32      384.88     15.78 o 
   7   8   5      152.32      141.86     14.84 o 
 -16   9   5      226.43      226.13     14.40 o 
 -13   9   5     1912.59     1920.70     33.82 o 
 -10   9   5     2619.13     2545.82     44.89 o 
  -7   9   5      385.14      368.94     12.21 o 
  -4   9   5     1020.86     1003.54     21.99 o 
  -1   9   5      222.16      222.81     13.94 o 
   2   9   5       85.24      103.12     16.14 o 
   5   9   5      387.03      340.57     18.85 o 
   8   9   5      156.75      202.65     13.98 o 
 -18  10   5      159.27      117.46     12.31 o 
 -15  10   5     2346.38     2160.42     37.01 o 
 -12  10   5      390.62      423.10     18.93 o 
  -9  10   5      424.30      418.72     14.04 o 
  -6  10   5      318.86      302.44     14.82 o 
  -3  10   5     1103.88     1095.22     19.02 o 
   0  10   5      210.72      227.69     10.27 o 
   3  10   5       23.63        7.19      7.46 o 
   6  10   5       19.84       15.20      7.63 o 
   9  10   5       27.04       17.47      8.39 o 
 -20  11   5       26.28       14.12      8.36 o 
 -17  11   5       12.90       20.13      6.55 o 
 -14  11   5       20.31       22.78      6.55 o 
 -11  11   5       62.31       65.27      9.16 o 
  -8  11   5      873.90      823.75     18.07 o 
  -5  11   5       92.12       61.17      7.59 o 
  -2  11   5     1187.54     1102.32     20.95 o 
   1  11   5      312.51      293.08     15.73 o 
   4  11   5       59.13       53.86      9.12 o 
   7  11   5       48.86       81.58     11.71 o 
  10  11   5       89.72      107.20     12.38 o 
 -22  12   5      364.62      453.86     20.44 o 
 -19  12   5        0.15       -6.94      6.94 o 
 -16  12   5       53.27       81.90      9.10 o 
 -13  12   5      325.79      369.36     14.70 o 
 -10  12   5       65.55       63.01      7.70 o 
  -7  12   5      645.62      615.70     15.95 o 
  -4  12   5      663.88      629.36     17.91 o 
  -1  12   5       13.61        3.09      4.47 o 
   2  12   5      113.65      118.21     10.83 o 
   5  12   5      132.43      126.20     10.94 o 
   8  12   5       78.24       72.78     10.94 o 
  11  12   5       78.76       88.64     12.08 o 
 -21  13   5       16.93       33.63      9.80 o 
 -18  13   5        1.30        3.78      5.96 o 
 -15  13   5      101.03       94.43      9.41 o 
 -12  13   5      181.41      234.99     18.22 o 
  -9  13   5       92.65       66.63      7.87 o 
  -6  13   5       65.32       62.72      7.88 o 
  -3  13   5        1.15        2.18      5.36 o 
   0  13   5      161.95      144.36      9.21 o 
   3  13   5        1.54       -2.47      6.60 o 
   6  13   5      198.39      197.14     14.02 o 
   9  13   5      252.26      323.06     26.34 o 
 -23  14   5       29.85       44.06     10.63 o 
 -20  14   5      204.82      223.53     13.11 o 
 -17  14   5      158.88      162.80     11.31 o 
 -14  14   5        6.32        3.70      5.92 o 
 -11  14   5      472.54      469.56     16.41 o 
  -8  14   5        0.21        2.53      4.82 o 
  -5  14   5       34.31       24.40      6.62 o 
  -2  14   5      117.14      119.61     11.16 o 
   1  14   5      117.01      141.88     10.22 o 
   4  14   5        1.30       10.53      6.31 o 
   7  14   5      186.66      207.38     17.39 o 
 -22  15   5      106.12      110.76     11.02 o 
 -19  15   5        9.79       34.88      8.07 o 
 -16  15   5       60.58       54.43      8.37 o 
 -13  15   5      652.38      641.22     21.80 o 
 -10  15   5       12.26       15.43      6.16 o 
  -7  15   5       14.65        9.55      5.07 o 
  -4  15   5      273.07      264.73     13.03 o 
  -1  15   5      942.12      976.59     22.32 o 
   2  15   5       16.64       21.28      6.93 o 
   5  15   5      100.93      116.96     10.57 o 
   8  15   5        2.56       12.02     10.68 o 
 -21  16   5       16.81       37.26      8.59 o 
 -18  16   5      125.18      148.84     11.31 o 
 -15  16   5        0.03        5.43      6.53 o 
 -12  16   5      142.43      169.02     11.61 o 
  -9  16   5      270.01      280.20     13.29 o 
  -6  16   5      590.62      555.80     17.63 o 
  -3  16   5      230.04      197.81     12.13 o 
   0  16   5      279.45      300.82     13.68 o 
   3  16   5       75.48      105.68     10.00 o 
   6  16   5       44.09       68.05     12.26 o 
 -20  17   5        0.00       -6.36      6.36 o 
 -17  17   5        0.01        7.89      6.44 o 
 -14  17   5       11.41       25.29      7.35 o 
 -11  17   5      309.08      311.61     22.05 o 
  -8  17   5       22.62       21.72      6.52 o 
  -5  17   5       66.72       84.45      8.99 o 
  -2  17   5        4.05        8.02      6.05 o 
   1  17   5        3.07       -3.50      5.86 o 
   4  17   5      219.52      278.68     14.47 o 
 -22  18   5      155.63      163.67     12.41 o 
 -19  18   5      129.57      153.00     11.90 o 
 -16  18   5      179.85      195.26     12.74 o 
 -13  18   5      460.85      495.26     15.68 o 
 -10  18   5      401.35      411.21     15.84 o 
  -7  18   5       33.83       49.14      7.84 o 
  -4  18   5       47.70       89.66      9.51 o 
  -1  18   5       10.63       16.33      7.39 o 
   2  18   5       53.10       57.24     11.92 o 
 -21  19   5       14.34        7.89      7.43 o 
 -18  19   5       24.61       32.01      8.11 o 
 -15  19   5      352.00      375.66     14.01 o 
 -12  19   5       27.27       39.59      7.19 o 
  -9  19   5       19.15       34.93      8.42 o 
  -6  19   5      132.62      152.16     11.27 o 
  -3  19   5      124.65      118.50     10.71 o 
   0  19   5       78.40       63.33     10.36 o 
 -20  20   5        2.06        1.70      7.36 o 
 -17  20   5       50.85       70.28      9.87 o 
 -14  20   5       29.95       27.01      7.54 o 
 -11  20   5      122.89      133.77     10.95 o 
  -8  20   5      105.08      125.93     11.83 o 
  -5  20   5       38.65       21.42      7.02 o 
  -2  20   5      110.66       83.63      9.89 o 
 -19  21   5       65.22       72.04     10.19 o 
 -16  21   5      109.36      146.34     10.29 o 
 -13  21   5        8.59        2.44      5.78 o 
 -10  21   5       18.63        9.88      7.22 o 
  -7  21   5       23.64       23.65      8.30 o 
  -4  21   5       81.18       72.36      9.36 o 
 -18  22   5       95.86      119.12     11.64 o 
 -15  22   5       67.29       83.20      8.97 o 
 -12  22   5      138.70      160.07     11.96 o 
  -9  22   5       54.58       47.32      9.50 o 
  -6  22   5        5.20       13.47      8.56 o 
 -14  23   5      854.53      942.20     24.90 o 
 -11  23   5       18.05       17.80      7.44 o 
  -8  23   5      143.52      154.49     14.98 o 
   0   0   6     2781.74     2741.15     65.49 o 
   1   1   6      670.88      652.46     39.24 o 
  -1   2   6      463.90      487.33     17.95 o 
   2   2   6      844.03      884.81     24.29 o 
  -3   3   6      172.90      169.53     14.87 o 
   0   3   6      523.74      540.13     16.89 o 
   3   3   6       36.43       29.49      8.25 o 
  -5   4   6       45.19       38.79      7.71 o 
  -2   4   6       21.97       28.96      6.53 o 
   1   4   6     1253.73     1308.03     30.05 o 
   4   4   6       15.27       14.52      9.07 o 
  -7   5   6      115.96      111.80     11.38 o 
  -4   5   6     1745.44     1760.64     42.35 o 
  -1   5   6       66.85       29.51     15.72 o 
   2   5   6     1114.71     1119.06     33.29 o 
   5   5   6       21.60       26.72      8.49 o 
  -9   6   6       35.28       43.07     10.71 o 
  -6   6   6        6.64        4.95      6.33 o 
  -3   6   6     1998.30     2021.68     35.21 o 
   0   6   6     1311.62     1315.07     35.81 o 
   3   6   6      180.00      168.95     13.11 o 
   6   6   6      148.98      158.12     13.20 o 
 -11   7   6       32.37       50.99      9.96 o 
  -8   7   6       21.47        8.80      6.45 o 
  -5   7   6      172.00      176.28     11.55 o 
  -2   7   6        2.69       -1.49      6.05 o 
   1   7   6       31.01       41.08      9.04 o 
   4   7   6       61.14       32.05     11.14 o 
   7   7   6      132.87      179.15     14.20 o 
 -13   8   6        8.04       10.41      8.25 o 
 -10   8   6       68.37       92.53     12.93 o 
  -7   8   6       20.44        4.46      6.34 o 
  -4   8   6       12.99        9.07      6.15 o 
  -1   8   6        0.26       -0.44      7.00 o 
   2   8   6       97.16      115.88     19.68 o 
   5   8   6      254.12      244.97     26.98 o 
   8   8   6       76.19       85.85     12.12 o 
 -15   9   6      122.59      109.23     12.54 o 
 -12   9   6        0.10        0.34      7.27 o 
  -9   9   6        4.81        4.04      7.30 o 
  -6   9   6        0.64       -0.75      6.28 o 
  -3   9   6      118.23      120.75     10.21 o 
   0   9   6      369.71      382.04     28.54 o 
   3   9   6      653.82      706.64     25.74 o 
   6   9   6        0.00        2.06      7.73 o 
   9   9   6        5.05       11.38      9.19 o 
 -17  10   6      157.81      202.21     23.15 o 
 -14  10   6        8.49        5.26      8.25 o 
 -11  10   6       14.70       -0.76     10.63 o 
  -8  10   6      161.59      185.39     12.28 o 
  -5  10   6      828.07      848.65     22.08 o 
  -2  10   6        0.98       -2.12      6.24 o 
   1  10   6       24.43       25.19      9.37 o 
   4  10   6       31.71       35.50      9.59 o 
   7  10   6        3.12       15.22      9.03 o 
 -16  11   6      257.25      317.78     18.35 o 
 -13  11   6       50.05       49.57      8.44 o 
 -10  11   6      508.80      542.36     21.20 o 
  -7  11   6      534.35      490.98     17.87 o 
  -4  11   6        2.97        4.37      6.32 o 
  -1  11   6       17.74        8.19      6.99 o 
   2  11   6       61.62       89.30     13.05 o 
   5  11   6       39.29       16.71      9.46 o 
 -18  12   6       14.98       11.76      9.35 o 
 -15  12   6        1.49        5.18      8.31 o 
 -12  12   6      215.83      217.61     14.92 o 
  -9  12   6     1440.97     1528.32     35.90 o 
  -6  12   6        0.39       -3.85      5.87 o 
  -3  12   6        0.72       -0.87      6.08 o 
   0  12   6      266.81      320.06     17.40 o 
   3  12   6        8.10       20.86     12.74 o 
   6  12   6      180.72      212.04     15.96 o 
 -17  13   6        1.14        5.60      8.65 o 
 -14  13   6      335.53      348.05     25.08 o 
 -11  13   6      457.19      428.25     19.94 o 
  -8  13   6       18.76       15.46      7.60 o 
  -5  13   6      599.95      660.66     20.15 o 
  -2  13   6        2.70       14.47      7.82 o 
   1  13   6       62.96       82.40     12.70 o 
   4  13   6      151.44      175.41     23.69 o 
 -16  14   6       20.24       25.49      9.32 o 
 -13  14   6      386.45      412.07     19.69 o 
 -10  14   6       13.45       14.65      8.42 o 
  -7  14   6       96.41       99.86     10.53 o 
  -4  14   6       36.37       46.50      8.25 o 
  -1  14   6       34.99       38.80      9.19 o 
   2  14   6        5.70       -5.23      8.53 o 
 -15  15   6        0.20       -5.76      7.30 o 
 -12  15   6        0.40       -6.24      7.74 o 
  -9  15   6      168.70      147.27     16.04 o 
  -6  15   6      209.95      206.25     13.07 o 
  -3  15   6        8.26       12.72      7.58 o 
   0  15   6       81.81       73.03     15.13 o 
 -14  16   6      270.77      266.88     15.14 o 
 -11  16   6       34.45       80.79     11.88 o 
  -8  16   6      109.04      106.47     11.57 o 
  -5  16   6       55.02       67.50      9.26 o 
  -2  16   6      229.92      248.12     16.08 o 
 -13  17   6       76.19      110.37     13.01 o 
 -10  17   6      640.07      703.47     29.34 o 
  -7  17   6        2.44       -6.45      6.54 o 
  -4  17   6        8.47       22.01      8.88 o 
 -12  18   6       78.42       79.72     13.57 o 
  -9  18   6        0.01       11.43      8.06 o 
  -6  18   6       92.72      112.77     11.19 o 
  -1   1   7       10.38       16.06     11.90 o 
  -3   2   7       37.28       41.45     14.16 o 
   0   2   7      408.70      434.24     39.75 o 
  -5   3   7        8.07       -0.67      9.29 o 
  -2   3   7      564.78      603.41     44.18 o 
   1   3   7       52.44       47.15     14.86 o 
  -7   4   7      103.25      108.42     14.72 o 
  -4   4   7      749.84      826.26     69.72 o 
  -1   4   7       26.46       20.30     12.36 o 
   2   4   7      167.26      179.38     21.42 o 
  -9   5   7       91.61       88.59     21.26 o 
  -6   5   7        0.16       -6.27      9.26 o 
  -3   5   7        7.92       27.92     18.89 o 
   0   5   7      123.43       90.17     17.53 o 
   3   5   7       91.67      137.50     17.11 o 
  -8   6   7        4.12       -0.28      8.57 o 
  -5   6   7      645.38      696.01     53.57 o 
  -2   6   7       82.37      110.77     37.12 o 
   1   6   7      112.16       88.01     17.94 o 
  -7   7   7      101.70       87.21     13.92 o 
  -4   7   7      156.58      151.60     19.39 o 
  -1   7   7      245.43      237.79     23.29 o 
   2   7   7        0.90        4.42      9.93 o 
  -9   8   7       41.91       58.30     22.17 o 
  -6   8   7      100.26       86.09     17.66 o 
  -3   8   7        2.86       -1.15     11.36 o 
   0   8   7      348.38      399.78     29.32 o 
  -8   9   7       91.61       93.45     24.64 o 
  -5   9   7        1.57        5.71     12.41 o 
  -2   9   7       16.75       31.09     13.93 o 
                                                 
